# Supplementary material for: The Treatment of Keloid Scars via Modulating Heterogeneous Gelatin-Structured Composite Microneedles to Control Transdermal Dual-Drug Release
Source: Polymers (Basel). 2022 Oct 20;14(20):4436. doi: 10.3390/polym14204436 (PMC9607586; doi:10.3390/polym14204436)
Supplement: Supplementary file 1 [file polymers-14-04436-s001.zip]

Archive with 1 entries (1 files):
- polymers-1918275-supplementary.pdf
